# Supplementary material for: Using virtual reality to study preference and restorativeness for streetscape vegetation design
Source: PLoS One. 2025 Sep 17;20(9):e0332493. doi: 10.1371/journal.pone.0332493 (PMC12443275; doi:10.1371/journal.pone.0332493)
Supplement: S1 Data — (XLSX) [file pone.0332493.s001.xlsx]

## Sheet: Sheet1
Participant No.	Task No	Chosen Option	Fascination	Coherence	Being Away	Compatibility
001	Task01	3	0	0	0	1
002	Task01	3	1	0	1	0
003	Task01	3	1	0	0	1
004	Task01	3	0	1	0	1
005	Task01	3	1	1	1	1
006	Task01	3	1	0	0	0
007	Task01	3	1	0	1	1
008	Task01	3	1	0	1	1
009	Task01	3	1	1	0	0
010	Task01	3	1	0	0	0
011	Task01	3	1	0	1	0
012	Task01	2	1	0	0	0
013	Task01	3	0	1	1	0
014	Task01	3	1	0	0	1
015	Task01	3	1	1	0	1
016	Task01	2	1	0	0	1
017	Task01	3	1	0	1	0
018	Task01	3	0	0	1	0
019	Task01	3	0	1	1	1
020	Task01	2	0	1	0	0
021	Task01	3	1	1	0	0
022	Task01	3	1	0	1	1
023	Task01	3	0	1	1	0
024	Task01	3	1	1	1	1
025	Task01	3	0	1	0	0
026	Task01	1	1	1	0	0
027	Task01	3	1	0	0	0
028	Task01	3	1	0	1	0
029	Task01	3	1	0	0	0
030	Task01	3	1	1	0	1
031	Task01	1	0	1	0	0
032	Task01	1	0	1	0	0
033	Task01	3	1	0	1	1
034	Task01	3	0	1	0	1
035	Task01	3	1	0	0	1
036	Task01	3	1	0	0	1
037	Task01	3	0	1	0	1
038	Task01	3	0	1	0	0
039	Task01	3	1	0	1	1
040	Task01	3	1	0	0	1
041	Task01	3	1	0	1	0
042	Task01	3	0	0	0	1
043	Task01	3	1	1	0	0
044	Task01	1	0	1	0	0
045	Task01	3	0	1	1	0
046	Task01	3	0	0	1	1
047	Task01	3	1	0	1	1
048	Task01	2	0	1	0	1
049	Task01	3	1	0	1	1
050	Task01	3	0	0	1	1
051	Task01	3	0	0	0	1
052	Task01	3	1	1	1	1
053	Task01	3	0	0	1	1
054	Task01	3	1	0	1	0
055	Task01	3	0	0	1	0
056	Task01	3	0	0	0	1
057	Task01	2	0	1	0	1
001	Task02	3	0	0	0	1
002	Task02	3	1	0	1	0
003	Task02	3	1	1	1	0
004	Task02	3	0	1	0	1
005	Task02	3	1	1	1	1
006	Task02	3	1	0	0	0
007	Task02	3	1	0	1	0
008	Task02	3	1	0	1	1
009	Task02	3	1	1	0	0
010	Task02	3	1	0	1	1
011	Task02	3	1	0	1	0
012	Task02	2	0	0	0	1
013	Task02	2	0	1	1	0
014	Task02	3	1	0	0	1
015	Task02	2	1	1	0	0
016	Task02	2	1	0	1	0
017	Task02	3	0	0	1	0
018	Task02	2	0	1	0	0
019	Task02	3	1	0	1	1
020	Task02	2	1	0	0	0
021	Task02	3	1	0	0	1
022	Task02	3	1	0	1	1
023	Task02	3	1	1	1	0
024	Task02	3	1	1	0	1
025	Task02	3	1	1	0	0
026	Task02	1	1	0	0	0
027	Task02	3	1	0	0	0
028	Task02	3	1	0	1	1
029	Task02	3	1	0	0	0
030	Task02	3	1	0	0	1
031	Task02	2	1	0	0	0
032	Task02	2	0	0	0	1
033	Task02	2	0	1	1	0
034	Task02	3	0	1	0	1
035	Task02	3	1	0	0	1
036	Task02	3	1	0	1	1
037	Task02	3	0	1	0	1
038	Task02	3	1	0	1	0
039	Task02	3	1	0	1	1
040	Task02	3	1	0	0	1
041	Task02	3	0	1	0	0
042	Task02	3	0	0	0	1
043	Task02	3	1	0	0	0
044	Task02	1	0	1	0	0
045	Task02	3	1	0	1	1
046	Task02	3	0	0	1	1
047	Task02	3	1	0	1	1
048	Task02	2	0	1	0	1
049	Task02	3	1	0	1	1
050	Task02	3	0	0	1	1
051	Task02	3	0	0	0	1
052	Task02	3	1	0	0	1
053	Task02	3	0	0	1	1
054	Task02	3	0	0	1	0
055	Task02	3	1	0	1	1
056	Task02	1	0	0	0	1
057	Task02	2	0	1	0	1
001	Task03	3	0	0	0	1
002	Task03	3	1	0	0	1
003	Task03	3	1	1	0	0
004	Task03	3	0	1	0	1
005	Task03	3	1	1	1	0
006	Task03	3	1	1	0	1
007	Task03	3	0	0	1	1
008	Task03	3	1	0	1	1
009	Task03	3	1	1	0	0
010	Task03	3	1	0	1	1
011	Task03	3	1	0	1	0
012	Task03	2	0	0	0	1
013	Task03	2	0	1	1	0
014	Task03	3	1	0	0	1
015	Task03	3	0	1	0	1
016	Task03	1	0	0	1	1
017	Task03	3	0	0	1	0
018	Task03	2	0	0	0	1
019	Task03	3	1	1	0	1
020	Task03	3	0	0	1	0
021	Task03	3	1	1	0	0
022	Task03	3	1	0	1	1
023	Task03	3	1	1	1	0
024	Task03	3	1	1	0	1
025	Task03	3	0	1	0	0
026	Task03	1	1	1	0	0
027	Task03	3	1	0	0	0
028	Task03	3	1	0	1	1
029	Task03	3	1	0	0	0
030	Task03	3	1	0	0	1
031	Task03	1	1	1	0	0
032	Task03	3	1	0	1	1
033	Task03	3	1	0	1	1
034	Task03	3	0	1	0	1
035	Task03	3	1	0	0	1
036	Task03	3	1	0	0	1
037	Task03	3	0	1	0	1
038	Task03	2	0	1	0	0
039	Task03	2	1	0	0	1
040	Task03	3	1	0	0	1
041	Task03	3	1	0	1	0
042	Task03	3	1	0	1	0
043	Task03	3	0	1	0	0
044	Task03	1	0	1	0	0
045	Task03	3	1	0	1	1
046	Task03	3	0	0	1	1
047	Task03	3	1	0	1	1
048	Task03	2	0	0	0	1
049	Task03	3	1	0	1	1
050	Task03	3	0	0	0	1
051	Task03	3	0	0	0	1
052	Task03	3	1	1	1	1
053	Task03	3	1	0	1	1
054	Task03	3	0	0	1	0
055	Task03	3	1	0	1	1
056	Task03	2	0	0	0	1
057	Task03	1	0	1	0	1
001	Task04	3	0	0	0	1
002	Task04	3	1	0	1	1
003	Task04	3	1	1	1	0
004	Task04	3	0	0	0	1
005	Task04	3	1	1	1	1
006	Task04	3	1	1	0	1
007	Task04	3	1	0	1	1
008	Task04	3	1	0	0	1
009	Task04	3	1	0	1	0
010	Task04	3	1	0	1	1
011	Task04	3	0	0	1	0
012	Task04	2	0	0	0	1
013	Task04	2	0	1	1	0
014	Task04	3	1	0	0	1
015	Task04	3	1	1	0	1
016	Task04	3	0	0	0	1
017	Task04	3	1	0	1	0
018	Task04	2	0	1	0	1
019	Task04	3	1	1	1	1
020	Task04	2	1	0	0	1
021	Task04	3	1	0	0	0
022	Task04	3	1	0	1	1
023	Task04	3	1	1	1	0
024	Task04	3	1	1	0	0
025	Task04	3	0	1	0	0
026	Task04	2	1	0	1	0
027	Task04	3	1	0	0	0
028	Task04	3	0	1	1	1
029	Task04	3	1	0	0	0
030	Task04	3	1	1	0	1
031	Task04	2	1	0	0	0
032	Task04	2	1	0	0	0
033	Task04	2	1	1	1	0
034	Task04	3	0	1	1	0
035	Task04	3	1	0	0	0
036	Task04	3	1	0	0	1
037	Task04	3	0	1	0	1
038	Task04	2	0	1	0	0
039	Task04	2	0	1	1	1
040	Task04	3	1	0	0	1
041	Task04	3	1	0	1	0
042	Task04	3	0	0	0	1
043	Task04	3	0	1	0	1
044	Task04	1	0	1	0	0
045	Task04	3	1	0	1	1
046	Task04	3	0	0	1	1
047	Task04	3	1	0	1	1
048	Task04	2	0	0	0	1
049	Task04	3	1	0	1	1
050	Task04	3	1	0	0	1
051	Task04	3	0	0	0	1
052	Task04	3	1	0	1	1
053	Task04	2	0	0	0	1
054	Task04	3	1	0	1	0
055	Task04	3	0	0	1	1
056	Task04	2	0	0	0	1
057	Task04	2	0	1	0	0
001	Task05	3	0	0	0	1
002	Task05	3	1	0	1	0
003	Task05	3	1	1	0	0
004	Task05	3	0	1	0	1
005	Task05	3	0	0	1	1
006	Task05	3	1	1	0	1
007	Task05	3	0	0	1	0
008	Task05	3	1	0	1	1
009	Task05	3	1	1	0	0
010	Task05	3	1	0	0	0
011	Task05	3	1	0	1	0
012	Task05	2	1	0	0	1
013	Task05	2	0	1	1	0
014	Task05	3	0	0	1	1
015	Task05	2	1	1	1	0
016	Task05	3	0	0	0	1
017	Task05	3	0	0	1	1
018	Task05	2	0	0	0	0
019	Task05	3	0	0	1	1
020	Task05	3	0	0	1	0
021	Task05	3	1	0	0	1
022	Task05	3	1	0	1	1
023	Task05	3	1	1	1	0
024	Task05	3	1	1	1	1
025	Task05	3	0	1	0	1
026	Task05	1	1	1	0	0
027	Task05	3	1	0	0	0
028	Task05	3	0	0	0	1
029	Task05	3	1	0	0	0
030	Task05	3	1	1	0	1
031	Task05	2	1	1	0	0
032	Task05	2	1	0	1	1
033	Task05	3	1	0	1	1
034	Task05	3	1	0	1	1
035	Task05	2	1	0	0	1
036	Task05	3	1	0	1	1
037	Task05	3	0	1	0	0
038	Task05	3	1	0	0	0
039	Task05	2	0	1	0	0
040	Task05	3	1	0	0	1
041	Task05	3	1	1	0	0
042	Task05	3	0	0	0	1
043	Task05	3	1	0	0	0
044	Task05	2	0	0	0	1
045	Task05	3	1	0	1	1
046	Task05	3	0	0	1	1
047	Task05	3	1	0	1	1
048	Task05	2	1	1	0	1
049	Task05	3	1	0	1	1
050	Task05	3	0	0	0	1
051	Task05	3	0	0	0	1
052	Task05	3	1	1	1	1
053	Task05	2	1	0	0	0
054	Task05	3	0	0	1	0
055	Task05	3	0	0	1	1
056	Task05	3	0	0	0	1
057	Task05	2	1	0	1	1
001	Task06	3	0	0	0	1
002	Task06	3	1	0	1	1
003	Task06	3	1	1	1	0
004	Task06	3	0	0	0	1
005	Task06	3	1	1	1	0
006	Task06	2	1	1	0	0
007	Task06	3	1	0	1	1
008	Task06	3	1	0	0	0
009	Task06	3	1	1	0	0
010	Task06	3	1	0	1	1
011	Task06	3	1	0	1	0
012	Task06	2	1	0	0	0
013	Task06	2	0	1	1	0
014	Task06	3	1	0	1	1
015	Task06	2	1	0	0	0
016	Task06	1	0	0	0	1
017	Task06	3	0	0	1	0
018	Task06	2	1	0	1	0
019	Task06	3	1	1	1	0
020	Task06	2	1	0	0	0
021	Task06	3	1	0	0	1
022	Task06	3	1	0	1	1
023	Task06	3	1	1	1	0
024	Task06	2	1	0	0	1
025	Task06	2	1	1	0	0
026	Task06	2	1	1	0	0
027	Task06	3	1	0	0	0
028	Task06	2	1	0	0	1
029	Task06	3	1	0	0	0
030	Task06	3	1	1	0	1
031	Task06	2	1	0	0	0
032	Task06	2	1	0	1	1
033	Task06	2	1	1	1	0
034	Task06	3	0	1	0	1
035	Task06	3	1	0	0	0
036	Task06	3	1	0	1	1
037	Task06	3	0	1	0	0
038	Task06	2	1	0	0	0
039	Task06	3	0	1	0	0
040	Task06	3	1	0	0	1
041	Task06	3	1	0	1	0
042	Task06	3	1	0	0	1
043	Task06	3	0	1	0	0
044	Task06	2	0	1	0	1
045	Task06	3	1	0	1	1
046	Task06	3	0	0	1	1
047	Task06	3	1	0	1	1
048	Task06	2	1	1	0	1
049	Task06	2	1	1	1	1
050	Task06	3	0	0	0	1
051	Task06	3	0	0	0	1
052	Task06	3	1	0	0	1
053	Task06	2	1	0	1	0
054	Task06	3	0	0	1	0
055	Task06	3	0	0	1	1
056	Task06	2	0	0	1	0
057	Task06	2	1	1	0	1
001	Task07	3	0	0	0	1
002	Task07	3	1	0	0	1
003	Task07	3	1	0	1	0
004	Task07	3	0	1	0	1
005	Task07	3	1	0	1	0
006	Task07	3	1	0	0	0
007	Task07	3	0	0	1	1
008	Task07	3	1	0	1	1
009	Task07	3	1	1	0	0
010	Task07	3	1	0	1	1
011	Task07	3	1	0	1	0
012	Task07	2	1	0	0	1
013	Task07	2	0	1	1	0
014	Task07	3	1	0	0	1
015	Task07	3	0	0	1	0
016	Task07	3	0	0	0	1
017	Task07	3	0	0	1	0
018	Task07	2	1	0	0	0
019	Task07	3	1	1	1	1
020	Task07	2	1	0	0	0
021	Task07	3	1	0	0	1
022	Task07	3	1	0	0	1
023	Task07	3	1	1	1	0
024	Task07	3	1	1	0	1
025	Task07	3	1	0	0	1
026	Task07	1	1	1	0	0
027	Task07	3	1	0	0	0
028	Task07	3	0	0	1	1
029	Task07	3	1	0	0	0
030	Task07	3	1	0	0	1
031	Task07	2	1	0	0	0
032	Task07	2	1	0	1	1
033	Task07	3	1	0	1	1
034	Task07	3	0	1	1	1
035	Task07	3	1	0	0	1
036	Task07	3	1	1	1	0
037	Task07	3	0	1	0	1
038	Task07	2	1	0	0	0
039	Task07	2	1	1	1	1
040	Task07	3	1	0	0	1
041	Task07	3	1	1	0	0
042	Task07	3	0	0	0	1
043	Task07	3	0	0	0	1
044	Task07	2	1	0	0	1
045	Task07	3	1	0	1	1
046	Task07	3	0	0	1	1
047	Task07	3	1	0	1	1
048	Task07	2	1	0	0	1
049	Task07	3	1	0	1	1
050	Task07	3	0	0	0	1
051	Task07	3	0	0	0	1
052	Task07	3	1	0	0	1
053	Task07	2	1	0	0	1
054	Task07	3	0	0	1	1
055	Task07	3	0	0	0	1
056	Task07	2	0	0	0	1
057	Task07	1	0	1	0	1
001	Task08	3	1	0	1	1
002	Task08	3	1	0	1	0
003	Task08	3	0	1	1	0
004	Task08	3	0	1	0	0
005	Task08	3	1	1	1	0
006	Task08	3	1	1	0	1
007	Task08	3	0	0	1	1
008	Task08	3	1	0	1	1
009	Task08	3	1	1	0	0
010	Task08	2	1	0	0	0
011	Task08	3	1	0	0	0
012	Task08	2	1	0	0	1
013	Task08	2	0	1	1	0
014	Task08	3	1	0	0	1
015	Task08	2	1	1	0	1
016	Task08	3	0	0	0	1
017	Task08	3	0	0	1	0
018	Task08	2	0	0	0	1
019	Task08	3	0	1	1	1
020	Task08	2	0	0	0	1
021	Task08	3	1	0	0	1
022	Task08	3	1	0	1	1
023	Task08	3	1	1	1	0
024	Task08	2	1	0	0	1
025	Task08	3	0	1	0	0
026	Task08	2	0	0	1	0
027	Task08	3	1	0	0	0
028	Task08	3	1	0	0	1
029	Task08	3	0	0	0	0
030	Task08	3	1	0	0	1
031	Task08	2	1	0	0	1
032	Task08	2	1	0	1	0
033	Task08	2	1	0	1	0
034	Task08	3	0	1	0	1
035	Task08	3	1	0	0	1
036	Task08	3	1	0	1	1
037	Task08	3	0	1	0	0
038	Task08	2	1	1	1	1
039	Task08	3	0	1	0	1
040	Task08	3	1	0	0	1
041	Task08	3	0	0	1	0
042	Task08	3	0	0	0	1
043	Task08	3	1	1	0	0
044	Task08	2	0	0	0	1
045	Task08	3	1	0	1	1
046	Task08	3	0	0	1	1
047	Task08	3	1	0	1	1
048	Task08	2	1	0	0	1
049	Task08	3	1	0	1	1
050	Task08	3	0	0	1	1
051	Task08	3	0	0	0	1
052	Task08	3	0	1	0	1
053	Task08	3	0	0	1	1
054	Task08	3	1	0	1	0
055	Task08	3	1	0	0	1
056	Task08	2	0	0	1	0
057	Task08	1	0	1	0	1
001	Task09	2	0	1	0	0
002	Task09	2	1	0	1	0
003	Task09	2	1	0	1	0
004	Task09	2	0	1	0	1
005	Task09	2	0	0	1	1
006	Task09	2	1	1	0	1
007	Task09	2	1	0	1	0
008	Task09	2	1	0	0	1
009	Task09	2	1	1	0	0
010	Task09	2	0	0	0	1
011	Task09	2	1	1	1	1
012	Task09	2	1	0	0	0
013	Task09	2	0	1	1	0
014	Task09	2	0	1	0	0
015	Task09	2	1	1	0	0
016	Task09	1	0	1	0	0
017	Task09	2	1	0	1	0
018	Task09	2	0	1	0	0
019	Task09	2	1	0	0	1
020	Task09	2	1	0	0	0
021	Task09	2	1	0	0	0
022	Task09	2	1	0	1	1
023	Task09	2	0	1	0	0
024	Task09	1	1	1	0	0
025	Task09	2	1	1	0	0
026	Task09	1	1	1	0	0
027	Task09	1	0	1	0	0
028	Task09	2	1	0	0	0
029	Task09	2	0	0	0	1
030	Task09	2	0	0	0	1
031	Task09	1	0	1	0	0
032	Task09	1	0	1	0	0
033	Task09	2	1	0	1	1
034	Task09	2	1	0	0	1
035	Task09	1	0	1	0	0
036	Task09	2	0	0	1	0
037	Task09	2	0	0	0	1
038	Task09	2	0	1	0	0
039	Task09	1	0	1	0	0
040	Task09	2	0	0	0	1
041	Task09	2	0	1	0	0
042	Task09	2	0	0	0	1
043	Task09	2	1	1	0	1
044	Task09	1	0	1	0	0
045	Task09	2	0	1	0	1
046	Task09	2	1	0	0	0
047	Task09	2	0	1	0	1
048	Task09	2	0	1	0	1
049	Task09	2	1	1	0	0
050	Task09	2	0	0	1	1
051	Task09	2	1	1	0	0
052	Task09	2	0	1	1	1
053	Task09	2	1	1	0	0
054	Task09	2	0	1	0	1
055	Task09	2	0	0	1	1
056	Task09	2	0	0	0	1
057	Task09	2	0	1	0	1
001	Task10	2	0	1	0	0
002	Task10	2	1	1	0	0
003	Task10	2	0	0	1	1
004	Task10	2	0	1	0	1
005	Task10	2	1	1	1	1
006	Task10	2	1	1	0	1
007	Task10	2	1	0	1	0
008	Task10	2	1	0	0	1
009	Task10	2	1	1	0	0
010	Task10	2	1	0	1	1
011	Task10	2	0	1	1	0
012	Task10	2	0	0	0	1
013	Task10	2	0	1	1	0
014	Task10	2	1	0	0	1
015	Task10	2	1	1	0	1
016	Task10	2	1	0	0	1
017	Task10	2	1	0	0	0
018	Task10	2	0	1	0	0
019	Task10	2	0	1	0	1
020	Task10	2	1	0	0	0
021	Task10	2	1	0	0	0
022	Task10	2	1	0	0	0
023	Task10	2	1	1	0	0
024	Task10	1	0	1	0	0
025	Task10	2	0	0	1	1
026	Task10	1	1	1	1	0
027	Task10	2	1	0	0	0
028	Task10	2	0	1	1	0
029	Task10	2	0	0	0	1
030	Task10	2	1	0	0	1
031	Task10	2	1	0	0	0
032	Task10	1	0	1	0	0
033	Task10	2	1	0	1	1
034	Task10	2	1	0	1	1
035	Task10	1	0	1	0	0
036	Task10	2	1	0	1	1
037	Task10	2	0	0	0	1
038	Task10	2	1	0	0	0
039	Task10	1	0	1	0	0
040	Task10	2	1	0	0	1
041	Task10	2	1	1	0	0
042	Task10	2	0	1	0	0
043	Task10	2	0	1	0	0
044	Task10	1	0	1	0	0
045	Task10	2	1	1	1	0
046	Task10	2	1	0	0	1
047	Task10	2	0	0	0	0
048	Task10	2	0	1	0	1
049	Task10	1	1	1	0	0
050	Task10	2	0	0	0	1
051	Task10	2	1	1	0	0
052	Task10	2	0	1	0	1
053	Task10	2	1	0	0	1
054	Task10	2	1	0	1	0
055	Task10	2	1	0	1	1
056	Task10	2	0	0	0	1
057	Task10	2	0	1	0	0
001	Task11	2	0	1	0	0
002	Task11	1	0	1	0	0
003	Task11	2	0	0	1	0
004	Task11	1	0	0	0	0
005	Task11	1	0	1	0	0
006	Task11	1	0	1	0	0
007	Task11	2	1	0	0	1
008	Task11	1	0	0	1	1
009	Task11	1	1	0	0	0
010	Task11	1	1	1	0	1
011	Task11	1	0	1	0	0
012	Task11	2	0	0	0	1
013	Task11	2	0	1	1	0
014	Task11	1	1	0	0	1
015	Task11	2	1	1	0	1
016	Task11	1	1	0	0	1
017	Task11	1	0	0	1	0
018	Task11	2	0	1	0	1
019	Task11	1	0	1	0	1
020	Task11	1	1	1	0	0
021	Task11	1	0	1	0	0
022	Task11	2	1	0	0	0
023	Task11	2	1	1	0	0
024	Task11	1	0	1	0	0
025	Task11	2	1	0	0	0
026	Task11	1	1	1	0	0
027	Task11	1	0	1	0	0
028	Task11	1	1	0	0	0
029	Task11	2	1	0	0	0
030	Task11	1	0	1	0	0
031	Task11	1	1	0	0	0
032	Task11	2	1	0	0	1
033	Task11	2	1	0	1	0
034	Task11	2	1	0	0	1
035	Task11	1	0	1	0	0
036	Task11	2	1	0	1	0
037	Task11	2	1	0	1	1
038	Task11	2	0	1	0	0
039	Task11	2	1	0	0	1
040	Task11	2	0	0	0	0
041	Task11	2	1	0	0	1
042	Task11	1	0	1	0	0
043	Task11	2	0	1	0	1
044	Task11	1	0	1	0	0
045	Task11	1	0	1	0	0
046	Task11	2	0	0	0	1
047	Task11	1	1	0	0	1
048	Task11	2	1	0	0	1
049	Task11	2	1	0	0	1
050	Task11	2	0	0	0	1
051	Task11	2	1	1	0	0
052	Task11	1	0	1	0	1
053	Task11	1	0	0	1	0
054	Task11	2	1	0	0	1
055	Task11	2	1	0	0	1
056	Task11	2	0	0	0	1
057	Task11	1	0	1	0	1
001	Task12	2	0	0	0	1
002	Task12	1	0	1	0	0
003	Task12	1	0	1	0	0
004	Task12	2	0	1	0	1
005	Task12	2	1	1	1	0
006	Task12	2	1	0	0	0
007	Task12	2	1	0	0	0
008	Task12	1	0	0	1	1
009	Task12	1	0	1	0	0
010	Task12	1	0	1	0	0
011	Task12	2	1	0	0	0
012	Task12	2	0	0	0	1
013	Task12	2	0	1	1	0
014	Task12	1	0	1	0	0
015	Task12	2	1	0	0	1
016	Task12	1	1	0	0	1
017	Task12	2	1	0	0	0
018	Task12	2	0	0	0	1
019	Task12	1	1	1	0	1
020	Task12	2	1	0	0	1
021	Task12	1	0	1	0	0
022	Task12	2	1	0	0	0
023	Task12	1	0	1	0	0
024	Task12	1	0	1	0	1
025	Task12	2	0	0	0	1
026	Task12	2	1	0	0	0
027	Task12	1	0	1	0	0
028	Task12	1	1	0	1	0
029	Task12	2	1	0	0	0
030	Task12	2	1	0	1	0
031	Task12	2	1	0	0	1
032	Task12	2	1	0	1	0
033	Task12	2	1	0	1	1
034	Task12	2	1	0	0	1
035	Task12	1	0	1	0	0
036	Task12	2	1	0	0	1
037	Task12	2	0	0	0	1
038	Task12	2	1	1	0	0
039	Task12	2	0	0	0	1
040	Task12	2	0	0	1	0
041	Task12	2	1	0	0	1
042	Task12	2	1	1	0	0
043	Task12	2	1	1	0	1
044	Task12	1	0	1	0	0
045	Task12	1	0	1	0	0
046	Task12	2	0	0	0	1
047	Task12	2	1	0	0	1
048	Task12	2	0	0	0	1
049	Task12	2	1	0	0	1
050	Task12	2	0	0	0	1
051	Task12	2	1	1	0	0
052	Task12	1	0	1	0	1
053	Task12	2	0	0	0	1
054	Task12	2	0	0	0	1
055	Task12	2	1	0	0	1
056	Task12	2	0	0	0	1
057	Task12	2	0	0	1	0
001	Task13	2	1	1	0	0
002	Task13	1	0	1	0	0
003	Task13	2	1	0	1	0
004	Task13	2	0	0	0	1
005	Task13	2	1	1	1	1
006	Task13	2	1	1	0	1
007	Task13	2	1	0	0	0
008	Task13	1	0	1	1	1
009	Task13	1	0	1	0	0
010	Task13	1	1	1	0	1
011	Task13	2	1	0	1	1
012	Task13	2	1	0	0	1
013	Task13	2	0	1	1	0
014	Task13	1	1	0	0	0
015	Task13	2	0	1	1	1
016	Task13	1	0	0	0	1
017	Task13	2	1	0	0	0
018	Task13	2	1	1	0	1
019	Task13	2	1	0	0	1
020	Task13	2	1	0	0	0
021	Task13	2	1	0	0	0
022	Task13	1	1	0	0	0
023	Task13	2	1	1	0	0
024	Task13	2	1	0	0	1
025	Task13	2	1	1	0	1
026	Task13	1	0	1	0	1
027	Task13	1	0	1	0	0
028	Task13	2	1	1	0	0
029	Task13	2	1	0	0	0
030	Task13	2	1	0	0	1
031	Task13	2	1	0	1	1
032	Task13	2	1	0	0	0
033	Task13	2	1	0	1	0
034	Task13	2	0	0	1	1
035	Task13	1	0	1	0	0
036	Task13	2	1	0	0	1
037	Task13	2	1	0	1	1
038	Task13	2	1	0	0	0
039	Task13	2	1	0	0	1
040	Task13	2	1	0	1	0
041	Task13	2	1	0	0	1
042	Task13	2	1	0	0	0
043	Task13	2	0	1	0	0
044	Task13	2	1	0	0	1
045	Task13	2	1	0	1	1
046	Task13	2	1	0	0	1
047	Task13	2	0	0	1	1
048	Task13	2	1	0	0	1
049	Task13	2	1	1	1	1
050	Task13	2	1	0	1	1
051	Task13	2	1	1	0	0
052	Task13	1	0	1	0	1
053	Task13	2	1	0	0	0
054	Task13	2	1	0	1	0
055	Task13	2	1	0	1	1
056	Task13	2	0	0	1	0
057	Task13	2	1	0	0	0
001	Task14	2	1	0	0	1
002	Task14	1	0	1	0	0
003	Task14	2	1	0	1	0
004	Task14	2	1	0	0	1
005	Task14	2	1	1	1	0
006	Task14	2	1	0	0	0
007	Task14	2	1	0	0	0
008	Task14	2	1	0	1	1
009	Task14	2	1	0	1	0
010	Task14	2	1	0	0	1
011	Task14	2	1	0	1	0
012	Task14	2	1	0	0	1
013	Task14	2	0	1	1	0
014	Task14	2	0	1	0	0
015	Task14	2	1	1	0	1
016	Task14	1	1	0	0	1
017	Task14	2	1	0	0	0
018	Task14	2	1	0	1	0
019	Task14	2	0	1	0	1
020	Task14	2	1	0	0	1
021	Task14	2	1	0	0	0
022	Task14	1	0	1	0	1
023	Task14	2	0	1	0	0
024	Task14	2	1	0	0	1
025	Task14	2	0	1	1	1
026	Task14	2	1	0	0	1
027	Task14	1	0	1	0	0
028	Task14	2	1	0	0	0
029	Task14	2	1	0	0	0
030	Task14	2	1	1	0	1
031	Task14	2	1	0	0	0
032	Task14	2	1	0	1	0
033	Task14	2	0	0	1	0
034	Task14	2	0	0	1	1
035	Task14	2	1	0	0	1
036	Task14	2	1	0	0	1
037	Task14	2	1	0	0	1
038	Task14	2	1	1	1	0
039	Task14	2	1	1	0	1
040	Task14	2	1	0	1	0
041	Task14	2	1	0	0	0
042	Task14	2	1	0	0	0
043	Task14	1	0	1	0	0
044	Task14	2	0	0	0	1
045	Task14	2	1	0	1	1
046	Task14	2	1	0	0	1
047	Task14	2	1	0	0	1
048	Task14	2	1	0	1	1
049	Task14	1	0	0	1	0
050	Task14	2	0	0	0	1
051	Task14	2	1	1	0	0
052	Task14	2	0	0	1	0
053	Task14	2	1	0	1	0
054	Task14	2	0	0	1	1
055	Task14	2	1	0	1	1
056	Task14	2	1	0	0	0
057	Task14	2	1	0	1	0
001	Task15	2	0	1	0	0
002	Task15	2	1	1	0	0
003	Task15	2	1	0	1	0
004	Task15	2	0	0	0	0
005	Task15	2	1	1	1	0
006	Task15	2	1	0	0	0
007	Task15	2	1	1	0	0
008	Task15	1	0	1	1	0
009	Task15	1	0	1	0	0
010	Task15	2	1	0	0	0
011	Task15	2	1	0	0	1
012	Task15	2	1	0	0	1
013	Task15	2	0	1	1	0
014	Task15	1	1	0	0	0
015	Task15	2	1	0	1	1
016	Task15	1	0	0	0	1
017	Task15	2	1	0	1	0
018	Task15	2	1	1	0	1
019	Task15	2	1	0	0	1
020	Task15	2	1	0	0	1
021	Task15	2	1	1	0	1
022	Task15	1	1	0	0	0
023	Task15	2	0	1	0	0
024	Task15	2	1	0	1	1
025	Task15	2	1	0	1	0
026	Task15	1	1	1	0	0
027	Task15	1	0	0	0	1
028	Task15	2	1	1	0	0
029	Task15	2	1	0	0	0
030	Task15	2	1	1	0	0
031	Task15	2	1	0	0	0
032	Task15	2	1	0	1	0
033	Task15	2	1	0	1	0
034	Task15	2	0	0	1	1
035	Task15	2	1	0	0	0
036	Task15	2	1	0	0	1
037	Task15	2	1	0	1	1
038	Task15	2	1	0	0	0
039	Task15	2	1	0	0	1
040	Task15	2	0	0	1	0
041	Task15	2	1	0	0	1
042	Task15	2	1	0	0	0
043	Task15	2	1	0	0	1
044	Task15	2	0	0	0	1
045	Task15	2	1	0	1	1
046	Task15	2	1	0	0	1
047	Task15	1	1	1	0	1
048	Task15	2	1	0	1	1
049	Task15	2	1	0	1	1
050	Task15	2	0	0	0	1
051	Task15	2	1	1	0	0
052	Task15	1	0	1	0	1
053	Task15	2	1	0	0	0
054	Task15	2	1	0	1	0
055	Task15	2	1	0	1	1
056	Task15	2	0	0	0	1
057	Task15	1	0	1	0	1
001	Task16	2	1	0	0	1
002	Task16	2	0	1	0	0
003	Task16	2	1	1	1	0
004	Task16	2	0	0	0	1
005	Task16	2	1	1	1	0
006	Task16	2	1	1	0	1
007	Task16	2	1	0	1	1
008	Task16	2	1	0	1	1
009	Task16	1	0	1	0	0
010	Task16	2	1	0	0	1
011	Task16	1	0	1	0	0
012	Task16	2	1	0	0	1
013	Task16	2	0	1	1	0
014	Task16	2	0	1	0	0
015	Task16	2	1	1	1	1
016	Task16	1	1	0	0	0
017	Task16	2	1	0	0	0
018	Task16	2	0	0	0	1
019	Task16	2	1	1	0	1
020	Task16	2	0	0	0	1
021	Task16	2	0	1	0	0
022	Task16	1	1	0	0	0
023	Task16	2	0	1	0	0
024	Task16	2	1	0	0	1
025	Task16	2	1	0	1	1
026	Task16	2	1	0	1	0
027	Task16	1	0	0	0	1
028	Task16	2	1	0	0	0
029	Task16	2	1	0	0	0
030	Task16	2	1	0	0	1
031	Task16	2	1	0	0	1
032	Task16	2	1	0	0	1
033	Task16	2	1	0	1	0
034	Task16	2	1	0	0	0
035	Task16	2	1	0	0	0
036	Task16	2	1	1	0	0
037	Task16	2	1	0	1	0
038	Task16	2	1	0	1	1
039	Task16	2	1	0	1	1
040	Task16	2	1	0	1	0
041	Task16	2	1	0	0	1
042	Task16	2	1	0	1	0
043	Task16	1	0	1	0	0
044	Task16	2	0	0	0	1
045	Task16	2	1	0	1	1
046	Task16	2	1	0	0	1
047	Task16	2	1	0	0	0
048	Task16	2	0	0	1	1
049	Task16	2	1	0	1	1
050	Task16	2	0	0	0	1
051	Task16	2	1	1	0	0
052	Task16	1	0	1	0	1
053	Task16	2	1	0	0	0
054	Task16	2	0	0	1	0
055	Task16	2	1	0	1	1
056	Task16	2	0	0	0	1
057	Task16	1	0	1	0	1
