# Supplementary material for: Using virtual reality to study preference and restorativeness for streetscape vegetation design
Source: PLoS One. 2025 Sep 17;20(9):e0332493. doi: 10.1371/journal.pone.0332493 (PMC12443275; doi:10.1371/journal.pone.0332493)
Supplement: S2 Data — (XLSX) [file pone.0332493.s002.xlsx]

## Sheet: Sheet1
Participant No.	Task No	Chosen Option	Fascination	Coherence	Being Away	Compatibility
001	Task17	1	1	0	1	1
002	Task17	1	1	0	1	0
003	Task17	2	0	1	1	0
004	Task17	3	0	1	0	0
005	Task17	1	1	1	0	0
006	Task17	1	0	0	0	1
007	Task17	3	0	1	0	1
008	Task17	2	0	1	1	1
009	Task17	1	1	1	0	0
010	Task17	2	0	1	0	1
011	Task17	1	1	0	1	1
012	Task17	3	0	1	0	0
013	Task17	1	0	1	1	0
014	Task17	2	0	1	0	1
015	Task17	3	1	1	0	0
016	Task17	3	1	0	0	0
017	Task17	3	1	0	0	0
018	Task17	3	1	0	0	0
019	Task17	2	1	1	0	1
020	Task17	1	0	1	1	1
021	Task17	1	1	0	0	1
022	Task17	1	1	0	0	0
023	Task17	1	1	0	1	0
024	Task17	1	0	1	0	1
025	Task17	1	1	0	0	0
026	Task17	3	1	1	0	1
027	Task17	2	0	0	1	0
028	Task17	1	1	0	0	0
029	Task17	1	1	0	0	0
030	Task17	3	1	0	1	0
031	Task17	1	1	0	0	1
032	Task17	1	1	0	1	1
033	Task17	1	1	0	1	0
034	Task17	1	1	0	0	1
035	Task17	1	1	0	0	1
036	Task17	1	1	0	0	1
037	Task17	2	0	1	0	1
038	Task17	1	1	0	1	1
039	Task17	3	0	0	0	1
040	Task17	1	1	0	1	1
041	Task17	1	1	0	0	0
042	Task17	1	1	0	1	0
043	Task17	1	1	0	0	0
044	Task17	1	0	0	0	1
045	Task17	1	1	0	1	1
046	Task17	1	0	1	0	1
047	Task17	3	0	1	1	1
048	Task17	1	1	0	0	1
049	Task17	3	1	0	0	1
050	Task17	3	0	0	1	1
051	Task17	1	0	0	0	1
052	Task17	1	1	0	0	1
053	Task17	1	1	0	1	0
054	Task17	1	0	0	1	0
055	Task17	1	1	0	1	1
056	Task17	3	0	0	0	0
057	Task17	2	0	0	0	1
001	Task18	1	1	0	1	1
002	Task18	1	1	0	1	0
003	Task18	2	0	1	1	0
004	Task18	1	0	0	1	0
005	Task18	1	1	0	1	1
006	Task18	1	1	0	0	0
007	Task18	2	0	1	0	1
008	Task18	2	1	0	0	1
009	Task18	1	1	1	0	0
010	Task18	1	0	0	1	1
011	Task18	1	1	0	1	0
012	Task18	2	0	1	0	0
013	Task18	1	0	1	1	0
014	Task18	2	0	1	0	0
015	Task18	2	1	0	0	0
016	Task18	3	0	0	0	1
017	Task18	1	0	0	1	0
018	Task18	1	0	0	1	0
019	Task18	2	0	1	0	1
020	Task18	1	1	0	0	0
021	Task18	1	0	0	0	1
022	Task18	1	1	0	0	1
023	Task18	1	0	0	1	0
024	Task18	1	0	1	0	1
025	Task18	1	0	1	0	1
026	Task18	2	0	1	0	0
027	Task18	2	0	0	0	1
028	Task18	1	1	0	1	1
029	Task18	1	1	0	0	0
030	Task18	2	1	0	0	1
031	Task18	1	0	0	1	0
032	Task18	2	0	1	0	0
033	Task18	1	1	0	1	1
034	Task18	1	0	1	0	1
035	Task18	1	1	0	0	1
036	Task18	1	1	0	0	1
037	Task18	2	0	1	0	0
038	Task18	2	1	1	0	0
039	Task18	2	0	0	0	1
040	Task18	1	1	0	0	1
041	Task18	1	1	0	0	0
042	Task18	1	1	0	1	1
043	Task18	1	0	0	1	1
044	Task18	1	0	0	0	1
045	Task18	1	1	0	1	1
046	Task18	1	1	0	0	1
047	Task18	1	1	0	0	1
048	Task18	2	1	0	1	1
049	Task18	2	1	0	1	1
050	Task18	2	0	0	0	1
051	Task18	1	0	0	0	1
052	Task18	1	1	1	1	1
053	Task18	1	1	0	0	0
054	Task18	1	0	0	1	0
055	Task18	1	1	0	1	1
056	Task18	1	0	1	0	0
057	Task18	2	0	1	0	1
001	Task19	2	0	1	0	0
002	Task19	1	1	0	1	0
003	Task19	2	0	1	0	0
004	Task19	1	1	0	1	0
005	Task19	1	0	0	1	1
006	Task19	1	1	0	0	0
007	Task19	2	0	0	0	1
008	Task19	2	1	0	0	1
009	Task19	1	1	0	0	0
010	Task19	1	0	0	1	0
011	Task19	1	1	0	1	0
012	Task19	2	0	0	1	0
013	Task19	1	0	1	1	0
014	Task19	2	0	0	1	0
015	Task19	2	1	1	1	0
016	Task19	2	0	0	1	0
017	Task19	1	0	0	1	0
018	Task19	2	0	1	0	0
019	Task19	1	1	0	1	1
020	Task19	1	1	0	1	0
021	Task19	2	0	1	0	0
022	Task19	1	1	1	1	0
023	Task19	1	1	0	1	0
024	Task19	1	1	0	1	1
025	Task19	2	1	0	0	0
026	Task19	1	0	1	0	0
027	Task19	1	1	0	0	0
028	Task19	1	0	0	1	1
029	Task19	1	1	0	0	0
030	Task19	2	1	1	1	0
031	Task19	1	0	0	1	0
032	Task19	1	1	0	1	1
033	Task19	1	1	0	1	1
034	Task19	2	0	1	1	0
035	Task19	1	1	0	0	1
036	Task19	1	1	1	0	0
037	Task19	2	0	1	0	0
038	Task19	2	1	1	0	0
039	Task19	3	0	1	0	1
040	Task19	1	1	0	1	0
041	Task19	1	1	1	0	0
042	Task19	1	1	0	1	1
043	Task19	1	1	0	0	1
044	Task19	1	0	0	0	1
045	Task19	2	1	1	0	0
046	Task19	1	1	0	0	1
047	Task19	1	0	0	1	1
048	Task19	2	1	0	1	1
049	Task19	2	1	0	1	1
050	Task19	1	1	0	0	1
051	Task19	1	0	0	0	1
052	Task19	3	0	1	0	0
053	Task19	1	1	0	0	0
054	Task19	1	0	0	1	1
055	Task19	1	1	0	1	1
056	Task19	3	0	1	0	0
057	Task19	2	0	1	0	1
001	Task20	1	1	0	1	1
002	Task20	1	1	0	1	1
003	Task20	2	0	1	0	0
004	Task20	2	0	0	0	0
005	Task20	1	1	0	1	0
006	Task20	2	0	1	0	0
007	Task20	2	1	1	0	0
008	Task20	2	1	0	1	1
009	Task20	1	1	1	0	0
010	Task20	2	0	0	0	1
011	Task20	1	1	0	0	1
012	Task20	2	0	0	1	0
013	Task20	1	0	1	1	0
014	Task20	2	0	1	0	0
015	Task20	2	0	1	0	0
016	Task20	2	0	0	0	1
017	Task20	2	0	0	1	0
018	Task20	2	0	1	1	0
019	Task20	1	1	1	1	1
020	Task20	2	0	1	0	0
021	Task20	1	0	0	0	1
022	Task20	2	1	0	0	0
023	Task20	2	0	1	0	0
024	Task20	2	1	1	0	1
025	Task20	1	1	0	0	0
026	Task20	1	1	1	0	0
027	Task20	1	0	1	0	0
028	Task20	1	1	1	0	1
029	Task20	1	1	0	0	0
030	Task20	2	1	0	0	1
031	Task20	1	1	0	1	0
032	Task20	2	0	1	0	0
033	Task20	1	1	0	1	1
034	Task20	1	0	0	1	1
035	Task20	1	1	0	0	1
036	Task20	1	0	0	0	1
037	Task20	2	0	1	0	1
038	Task20	2	1	0	1	0
039	Task20	2	0	1	0	1
040	Task20	1	1	0	1	0
041	Task20	1	1	0	0	1
042	Task20	1	1	0	0	0
043	Task20	1	0	0	0	1
044	Task20	1	0	0	0	1
045	Task20	2	1	1	1	0
046	Task20	1	1	0	0	1
047	Task20	1	1	0	0	1
048	Task20	2	0	0	1	1
049	Task20	2	1	0	1	1
050	Task20	2	0	0	0	1
051	Task20	1	0	0	0	1
052	Task20	1	1	0	1	0
053	Task20	1	1	0	1	1
054	Task20	1	1	0	1	0
055	Task20	1	1	0	0	0
056	Task20	2	0	0	0	1
057	Task20	2	0	1	0	1
001	Task21	1	1	0	0	1
002	Task21	3	1	0	1	0
003	Task21	2	0	1	0	0
004	Task21	3	0	1	1	0
005	Task21	3	1	1	0	1
006	Task21	3	1	0	0	0
007	Task21	3	0	1	1	1
008	Task21	2	0	1	1	1
009	Task21	1	1	0	0	0
010	Task21	2	0	1	0	1
011	Task21	1	1	0	0	0
012	Task21	3	0	1	0	0
013	Task21	1	0	1	1	0
014	Task21	3	0	1	0	0
015	Task21	3	1	1	1	1
016	Task21	2	0	0	0	1
017	Task21	3	1	1	0	0
018	Task21	3	0	1	0	0
019	Task21	3	1	1	0	0
020	Task21	3	0	1	0	0
021	Task21	1	1	0	0	1
022	Task21	1	1	0	0	0
023	Task21	3	1	1	0	0
024	Task21	3	0	1	0	1
025	Task21	1	1	0	0	1
026	Task21	3	1	1	0	1
027	Task21	3	0	1	0	0
028	Task21	1	1	1	1	1
029	Task21	3	1	0	0	0
030	Task21	3	1	0	0	1
031	Task21	1	1	0	0	1
032	Task21	3	0	1	0	1
033	Task21	3	0	1	1	1
034	Task21	1	0	1	0	1
035	Task21	2	0	0	1	0
036	Task21	1	1	0	0	1
037	Task21	3	1	0	0	1
038	Task21	3	0	1	0	0
039	Task21	2	0	1	0	1
040	Task21	1	1	0	0	0
041	Task21	3	0	1	0	0
042	Task21	1	0	0	1	1
043	Task21	1	0	1	0	1
044	Task21	1	1	0	0	1
045	Task21	3	0	1	1	1
046	Task21	1	1	0	1	1
047	Task21	3	0	1	1	1
048	Task21	1	0	0	1	1
049	Task21	2	1	0	1	1
050	Task21	3	0	1	0	1
051	Task21	3	0	0	0	1
052	Task21	2	0	1	0	1
053	Task21	3	1	1	1	1
054	Task21	1	1	0	0	0
055	Task21	1	1	0	0	0
056	Task21	2	0	1	0	0
057	Task21	3	1	1	1	1
001	Task22	1	1	0	0	1
002	Task22	1	1	0	1	0
003	Task22	2	0	1	0	0
004	Task22	1	1	0	0	1
005	Task22	1	1	1	1	0
006	Task22	1	1	0	0	0
007	Task22	3	1	1	0	0
008	Task22	2	0	1	0	1
009	Task22	3	0	1	0	0
010	Task22	1	0	0	0	1
011	Task22	1	1	0	0	0
012	Task22	3	1	0	0	0
013	Task22	1	1	0	1	0
014	Task22	1	0	1	0	0
015	Task22	1	1	0	1	1
016	Task22	2	0	0	0	1
017	Task22	1	0	0	1	0
018	Task22	1	1	0	0	0
019	Task22	3	1	0	0	1
020	Task22	1	1	0	0	0
021	Task22	1	1	0	0	1
022	Task22	3	1	1	0	0
023	Task22	1	1	1	1	0
024	Task22	1	1	1	0	1
025	Task22	1	1	1	0	0
026	Task22	1	1	0	1	0
027	Task22	3	0	0	1	0
028	Task22	1	1	1	0	1
029	Task22	1	1	0	0	0
030	Task22	1	1	0	0	1
031	Task22	1	1	0	0	1
032	Task22	3	0	1	0	0
033	Task22	1	1	0	1	0
034	Task22	1	1	0	0	1
035	Task22	1	1	1	0	0
036	Task22	1	1	0	1	1
037	Task22	1	1	1	0	1
038	Task22	1	1	1	0	0
039	Task22	1	1	0	0	1
040	Task22	1	1	0	0	1
041	Task22	1	0	0	0	1
042	Task22	1	0	1	0	1
043	Task22	3	1	0	0	1
044	Task22	1	0	0	0	1
045	Task22	1	1	1	0	1
046	Task22	1	1	1	0	1
047	Task22	3	0	1	0	1
048	Task22	1	1	1	0	1
049	Task22	2	1	0	0	1
050	Task22	1	1	0	1	1
051	Task22	1	0	0	0	1
052	Task22	3	1	0	1	1
053	Task22	1	1	0	1	0
054	Task22	1	1	0	1	1
055	Task22	1	1	0	0	0
056	Task22	3	0	0	1	0
057	Task22	2	1	0	0	1
001	Task23	1	1	0	1	1
002	Task23	3	1	0	1	0
003	Task23	1	1	1	1	0
004	Task23	3	0	0	1	1
005	Task23	1	1	0	1	1
006	Task23	1	1	1	0	1
007	Task23	3	0	0	0	1
008	Task23	2	1	0	0	1
009	Task23	1	1	0	0	0
010	Task23	1	1	0	1	1
011	Task23	1	1	0	1	1
012	Task23	1	0	0	1	0
013	Task23	1	0	1	1	0
014	Task23	1	1	1	1	0
015	Task23	3	1	1	1	1
016	Task23	2	0	0	0	1
017	Task23	2	0	1	0	0
018	Task23	3	1	1	0	0
019	Task23	3	1	1	0	1
020	Task23	1	1	0	0	1
021	Task23	1	1	0	0	1
022	Task23	1	1	0	0	1
023	Task23	1	1	1	1	0
024	Task23	1	1	0	0	1
025	Task23	1	1	0	1	0
026	Task23	1	1	1	0	0
027	Task23	3	1	0	0	0
028	Task23	1	1	1	1	0
029	Task23	1	0	0	0	0
030	Task23	1	1	0	1	1
031	Task23	1	0	0	1	1
032	Task23	3	1	0	0	1
033	Task23	3	1	0	1	0
034	Task23	1	1	0	0	1
035	Task23	3	1	0	0	1
036	Task23	1	1	1	0	0
037	Task23	1	1	0	1	0
038	Task23	1	1	0	1	1
039	Task23	2	0	0	0	1
040	Task23	1	1	0	1	1
041	Task23	3	1	1	0	0
042	Task23	1	1	0	1	0
043	Task23	3	0	1	0	0
044	Task23	1	0	0	0	1
045	Task23	1	1	0	1	1
046	Task23	1	1	0	0	1
047	Task23	3	0	0	1	0
048	Task23	1	1	0	0	1
049	Task23	2	1	0	1	1
050	Task23	1	1	0	1	1
051	Task23	1	0	0	0	1
052	Task23	3	1	0	0	1
053	Task23	1	1	0	1	0
054	Task23	1	1	0	1	1
055	Task23	1	1	0	1	1
056	Task23	1	0	1	0	0
057	Task23	2	1	1	0	1
001	Task24	1	1	0	1	1
002	Task24	1	1	1	1	0
003	Task24	1	1	0	1	0
004	Task24	1	1	0	1	1
005	Task24	1	1	1	0	0
006	Task24	1	1	1	0	0
007	Task24	1	1	0	0	0
008	Task24	2	1	1	1	1
009	Task24	1	1	0	1	0
010	Task24	1	1	0	1	1
011	Task24	3	1	1	0	0
012	Task24	1	0	0	1	0
013	Task24	3	0	1	1	0
014	Task24	1	0	1	1	0
015	Task24	3	0	1	1	1
016	Task24	2	0	0	0	1
017	Task24	2	1	0	0	0
018	Task24	1	0	1	0	0
019	Task24	3	0	1	0	1
020	Task24	2	1	1	0	0
021	Task24	1	1	0	0	1
022	Task24	1	0	1	0	1
023	Task24	1	0	1	0	0
024	Task24	1	1	0	1	1
025	Task24	1	1	1	0	1
026	Task24	3	1	1	0	0
027	Task24	2	0	0	0	1
028	Task24	1	1	1	0	1
029	Task24	1	1	0	0	0
030	Task24	2	1	1	0	1
031	Task24	1	1	0	1	1
032	Task24	1	1	0	1	1
033	Task24	1	1	0	1	0
034	Task24	1	0	1	0	1
035	Task24	1	1	1	0	0
036	Task24	1	1	0	0	0
037	Task24	1	1	0	1	1
038	Task24	1	1	0	1	1
039	Task24	2	0	0	0	1
040	Task24	1	0	0	1	1
041	Task24	3	1	0	0	1
042	Task24	1	1	0	1	0
043	Task24	1	1	0	0	0
044	Task24	1	0	0	0	1
045	Task24	1	1	0	1	1
046	Task24	1	1	0	0	1
047	Task24	3	0	1	0	1
048	Task24	2	1	0	1	1
049	Task24	2	1	0	1	1
050	Task24	1	1	0	0	1
051	Task24	1	0	0	0	1
052	Task24	1	1	0	0	1
053	Task24	3	1	0	0	1
054	Task24	1	1	0	1	1
055	Task24	1	1	0	0	0
056	Task24	3	0	0	1	0
057	Task24	2	0	0	0	1
001	Task25	1	0	1	0	1
002	Task25	3	1	0	1	0
003	Task25	3	0	1	0	0
004	Task25	3	1	0	0	0
005	Task25	2	1	1	0	0
006	Task25	2	1	0	0	0
007	Task25	1	0	1	0	0
008	Task25	1	1	0	0	1
009	Task25	3	1	0	0	0
010	Task25	3	1	0	0	0
011	Task25	3	0	0	0	1
012	Task25	2	0	1	0	0
013	Task25	3	1	0	1	0
014	Task25	3	1	0	0	0
015	Task25	3	1	1	0	1
016	Task25	3	1	0	1	0
017	Task25	2	1	0	1	0
018	Task25	2	1	0	0	1
019	Task25	3	1	1	0	1
020	Task25	3	1	0	0	1
021	Task25	1	0	0	0	1
022	Task25	3	1	0	0	1
023	Task25	3	1	0	1	0
024	Task25	2	1	0	1	1
025	Task25	2	1	0	0	0
026	Task25	1	1	1	0	0
027	Task25	1	0	0	0	1
028	Task25	2	0	1	0	0
029	Task25	2	1	0	0	0
030	Task25	2	1	0	1	1
031	Task25	2	1	0	1	0
032	Task25	1	0	1	0	0
033	Task25	3	1	0	1	0
034	Task25	1	0	1	0	1
035	Task25	2	1	0	0	0
036	Task25	2	1	0	0	1
037	Task25	2	0	1	0	0
038	Task25	3	1	0	0	0
039	Task25	3	1	0	0	1
040	Task25	1	1	0	0	1
041	Task25	2	0	1	0	1
042	Task25	1	1	1	0	0
043	Task25	3	0	0	1	1
044	Task25	2	0	1	0	0
045	Task25	1	0	1	0	0
046	Task25	2	1	0	0	1
047	Task25	3	1	0	0	1
048	Task25	2	1	0	0	0
049	Task25	3	1	0	1	1
050	Task25	2	0	1	0	1
051	Task25	3	0	0	0	1
052	Task25	2	0	1	0	0
053	Task25	1	1	0	0	1
054	Task25	3	1	0	0	0
055	Task25	1	0	1	0	0
056	Task25	1	0	0	0	1
057	Task25	3	1	0	0	1
001	Task26	3	1	0	1	0
002	Task26	3	1	0	1	0
003	Task26	3	0	1	0	0
004	Task26	2	1	1	0	0
005	Task26	2	1	1	0	0
006	Task26	1	1	1	0	1
007	Task26	2	1	0	1	1
008	Task26	3	0	1	0	1
009	Task26	2	1	0	0	0
010	Task26	3	1	0	1	1
011	Task26	2	1	0	0	1
012	Task26	3	0	1	0	0
013	Task26	3	1	0	1	0
014	Task26	2	1	0	0	0
015	Task26	3	1	0	0	1
016	Task26	3	0	0	0	1
017	Task26	3	1	0	0	0
018	Task26	3	1	0	1	1
019	Task26	3	1	1	0	0
020	Task26	3	1	0	0	0
021	Task26	2	0	0	1	1
022	Task26	2	1	1	0	1
023	Task26	1	1	1	1	0
024	Task26	2	1	1	1	1
025	Task26	2	1	0	0	1
026	Task26	2	1	1	0	0
027	Task26	1	0	1	0	0
028	Task26	1	1	0	1	0
029	Task26	2	1	0	0	0
030	Task26	2	1	0	1	0
031	Task26	2	1	1	0	1
032	Task26	1	0	0	1	0
033	Task26	2	1	0	1	1
034	Task26	2	0	0	1	1
035	Task26	3	1	0	0	1
036	Task26	1	1	0	0	1
037	Task26	1	0	1	0	1
038	Task26	2	1	0	1	1
039	Task26	2	1	0	0	1
040	Task26	1	1	0	1	0
041	Task26	3	1	0	0	0
042	Task26	2	1	1	0	0
043	Task26	2	1	1	0	0
044	Task26	1	0	0	0	1
045	Task26	2	0	1	0	1
046	Task26	2	1	0	0	1
047	Task26	3	0	0	0	1
048	Task26	2	0	0	1	1
049	Task26	3	1	0	1	1
050	Task26	1	0	0	1	1
051	Task26	3	0	0	0	1
052	Task26	1	0	1	0	1
053	Task26	1	0	1	1	1
054	Task26	2	1	0	0	0
055	Task26	1	1	1	0	1
056	Task26	1	0	0	0	1
057	Task26	1	1	0	0	1
001	Task27	2	1	0	1	0
002	Task27	2	1	0	1	0
003	Task27	2	0	1	0	0
004	Task27	2	1	0	0	1
005	Task27	2	1	0	0	0
006	Task27	1	1	1	0	1
007	Task27	2	1	0	0	1
008	Task27	1	0	1	0	1
009	Task27	1	0	1	0	0
010	Task27	3	1	0	1	1
011	Task27	2	1	0	0	1
012	Task27	1	1	0	0	0
013	Task27	3	0	1	1	0
014	Task27	1	0	1	0	0
015	Task27	3	1	1	1	1
016	Task27	2	0	0	1	0
017	Task27	3	1	0	1	0
018	Task27	2	1	0	0	1
019	Task27	3	1	1	1	1
020	Task27	3	0	0	0	1
021	Task27	2	1	0	0	1
022	Task27	2	1	1	1	1
023	Task27	2	1	0	1	0
024	Task27	2	1	0	1	1
025	Task27	3	0	0	0	1
026	Task27	1	1	1	0	1
027	Task27	1	0	0	1	1
028	Task27	2	0	1	0	0
029	Task27	2	1	0	0	0
030	Task27	3	1	0	1	1
031	Task27	2	1	0	0	0
032	Task27	1	0	1	0	0
033	Task27	2	1	0	1	0
034	Task27	2	1	0	1	1
035	Task27	3	1	0	0	0
036	Task27	1	1	0	1	1
037	Task27	2	1	0	1	0
038	Task27	2	1	1	0	1
039	Task27	3	1	0	0	1
040	Task27	2	1	0	1	0
041	Task27	2	1	0	0	0
042	Task27	2	0	0	1	1
043	Task27	2	1	0	0	0
044	Task27	2	0	1	0	0
045	Task27	1	0	1	0	1
046	Task27	1	0	1	0	1
047	Task27	3	0	1	0	1
048	Task27	3	0	0	1	1
049	Task27	3	1	0	1	1
050	Task27	2	1	0	1	1
051	Task27	2	0	0	0	1
052	Task27	3	1	0	0	1
053	Task27	2	1	0	1	1
054	Task27	2	1	1	0	0
055	Task27	2	0	0	0	1
056	Task27	1	0	0	1	0
057	Task27	2	0	0	0	1
001	Task28	1	0	1	0	0
002	Task28	2	1	0	1	0
003	Task28	2	0	1	0	0
004	Task28	2	0	1	0	1
005	Task28	2	1	1	0	0
006	Task28	2	1	1	0	1
007	Task28	3	1	0	0	1
008	Task28	3	0	1	1	1
009	Task28	3	1	0	0	0
010	Task28	2	0	1	0	1
011	Task28	3	1	0	1	1
012	Task28	3	1	0	0	0
013	Task28	1	1	0	1	0
014	Task28	3	0	1	0	1
015	Task28	2	1	0	0	1
016	Task28	2	0	0	0	1
017	Task28	1	0	1	0	0
018	Task28	2	1	0	1	1
019	Task28	2	1	1	1	1
020	Task28	2	0	1	0	0
021	Task28	3	0	1	0	1
022	Task28	2	1	0	1	1
023	Task28	2	0	0	1	0
024	Task28	2	1	0	1	1
025	Task28	2	0	0	0	1
026	Task28	1	1	1	0	0
027	Task28	2	0	1	0	0
028	Task28	2	1	0	1	1
029	Task28	2	1	0	0	0
030	Task28	1	1	1	0	1
031	Task28	2	1	1	0	0
032	Task28	2	0	1	0	1
033	Task28	2	1	0	1	0
034	Task28	2	1	0	0	1
035	Task28	1	0	1	0	0
036	Task28	1	1	0	0	1
037	Task28	2	1	0	0	0
038	Task28	2	1	1	1	1
039	Task28	1	0	0	0	1
040	Task28	2	1	0	0	0
041	Task28	2	0	1	0	0
042	Task28	2	1	0	1	0
043	Task28	2	1	0	0	1
044	Task28	3	0	1	0	1
045	Task28	1	0	1	0	1
046	Task28	2	1	1	0	1
047	Task28	3	1	0	0	1
048	Task28	2	1	0	0	1
049	Task28	2	1	1	1	1
050	Task28	2	1	0	0	1
051	Task28	2	0	0	0	1
052	Task28	3	1	0	0	1
053	Task28	2	1	1	1	1
054	Task28	2	1	0	0	0
055	Task28	2	1	0	1	1
056	Task28	2	0	0	0	1
057	Task28	1	0	0	1	1
001	Task29	2	1	0	0	1
002	Task29	3	1	0	1	0
003	Task29	3	0	1	1	0
004	Task29	2	1	0	0	1
005	Task29	1	0	0	1	1
006	Task29	2	1	1	0	1
007	Task29	3	0	1	0	1
008	Task29	3	1	0	0	1
009	Task29	3	1	0	0	0
010	Task29	3	0	1	0	1
011	Task29	3	1	0	0	1
012	Task29	1	0	1	0	0
013	Task29	1	0	1	1	0
014	Task29	3	1	1	0	1
015	Task29	1	1	1	0	1
016	Task29	3	0	0	0	1
017	Task29	2	1	0	1	0
018	Task29	2	0	1	1	0
019	Task29	3	1	1	0	1
020	Task29	3	0	1	0	0
021	Task29	2	1	0	0	1
022	Task29	2	1	1	0	0
023	Task29	2	0	0	1	0
024	Task29	2	0	0	1	1
025	Task29	2	0	1	0	1
026	Task29	1	1	1	0	0
027	Task29	2	0	0	1	1
028	Task29	2	1	0	1	1
029	Task29	2	1	0	0	0
030	Task29	1	1	1	0	1
031	Task29	3	1	0	0	0
032	Task29	2	1	1	0	0
033	Task29	2	1	0	1	0
034	Task29	2	0	1	1	1
035	Task29	1	1	0	0	0
036	Task29	2	1	1	0	0
037	Task29	2	1	0	1	1
038	Task29	2	1	1	1	1
039	Task29	1	1	0	0	1
040	Task29	3	1	0	0	0
041	Task29	1	0	1	0	0
042	Task29	2	1	1	0	0
043	Task29	3	1	1	0	0
044	Task29	3	0	1	0	0
045	Task29	2	0	1	0	0
046	Task29	2	1	0	0	1
047	Task29	2	1	0	1	1
048	Task29	3	1	0	1	0
049	Task29	1	1	1	0	1
050	Task29	2	1	0	1	1
051	Task29	2	0	0	0	1
052	Task29	3	1	0	0	1
053	Task29	1	1	1	1	0
054	Task29	3	1	0	0	0
055	Task29	2	1	0	1	0
056	Task29	1	0	0	0	1
057	Task29	1	1	1	0	1
001	Task30	3	1	0	0	1
002	Task30	2	1	0	1	0
003	Task30	3	1	1	0	0
004	Task30	2	0	1	0	1
005	Task30	2	0	1	0	1
006	Task30	2	1	1	0	0
007	Task30	1	0	1	0	1
008	Task30	3	1	0	0	1
009	Task30	3	1	0	0	0
010	Task30	3	1	0	1	1
011	Task30	3	1	0	0	1
012	Task30	3	0	0	1	0
013	Task30	3	0	1	1	0
014	Task30	3	0	1	1	0
015	Task30	2	1	0	1	1
016	Task30	2	0	0	0	1
017	Task30	1	1	0	0	0
018	Task30	2	1	0	0	1
019	Task30	2	1	1	0	1
020	Task30	2	0	0	0	0
021	Task30	2	1	0	0	1
022	Task30	3	1	1	0	1
023	Task30	2	1	1	0	0
024	Task30	2	1	0	1	1
025	Task30	3	1	0	0	1
026	Task30	2	1	1	0	0
027	Task30	2	0	1	0	0
028	Task30	3	1	0	0	0
029	Task30	2	0	1	0	0
030	Task30	2	1	0	1	0
031	Task30	3	0	0	1	0
032	Task30	2	1	1	0	0
033	Task30	3	1	0	1	0
034	Task30	2	1	0	0	1
035	Task30	3	1	0	0	0
036	Task30	3	0	1	1	0
037	Task30	1	0	1	0	0
038	Task30	2	1	1	1	1
039	Task30	2	1	0	0	1
040	Task30	3	1	0	1	1
041	Task30	1	0	1	0	0
042	Task30	3	0	0	1	0
043	Task30	3	0	0	1	0
044	Task30	2	0	1	0	0
045	Task30	3	1	1	0	1
046	Task30	2	1	0	1	1
047	Task30	2	1	0	1	1
048	Task30	3	1	0	1	1
049	Task30	2	1	0	1	1
050	Task30	1	0	0	1	1
051	Task30	2	0	0	0	1
052	Task30	3	0	1	0	1
053	Task30	1	0	1	0	0
054	Task30	3	1	0	0	0
055	Task30	2	0	0	0	0
056	Task30	3	0	0	0	1
057	Task30	3	1	0	1	1
